# Supplementary material for: SGTA associates with nascent membrane protein precursors
Source: EMBO Rep. 2020 Mar 25;21(5):e48835. doi: 10.15252/embr.201948835 (PMC7202230; doi:10.15252/embr.201948835)
Supplement: Supplementary file 3 — Source Data for Expanded View and Appendix [file EMBR-21-e48835-s010.zip]

Archive with 15 entries (14 files):
- EMBOR-2019-48835_SourceDataForAppendixFigureS1.tif
- __MACOSX/
- __MACOSX/._EMBOR-2019-48835_SourceDataForAppendixFigureS1.tif
- EMBOR-2019-48835_SourceDataForAppendixFigureS2.tif
- __MACOSX/._EMBOR-2019-48835_SourceDataForAppendixFigureS2.tif
- EMBOR-2019-48835_SourceDataForFigureEV1.tif
- __MACOSX/._EMBOR-2019-48835_SourceDataForFigureEV1.tif
- EMBOR-2019-48835_SourceDataForFigureEV2.tif
- __MACOSX/._EMBOR-2019-48835_SourceDataForFigureEV2.tif
- EMBOR-2019-48835_SourceDataForFigureEV3.tif
- __MACOSX/._EMBOR-2019-48835_SourceDataForFigureEV3.tif
- EMBOR-2019-48835_SourceDataForFigureEV4.tif
- __MACOSX/._EMBOR-2019-48835_SourceDataForFigureEV4.tif
- EMBOR-2019-48835_SourceDataForFigureEV5.tif
- __MACOSX/._EMBOR-2019-48835_SourceDataForFigureEV5.tif
